# Supplementary material for: Effects of a 12-Month Hybrid (In-Person + Virtual) Education Program in the Glycemic Status of Arab Youth
Source: Nutrients. 2022 Apr 22;14(9):1759. doi: 10.3390/nu14091759 (PMC9103307; doi:10.3390/nu14091759)
Supplement: Supplementary file 1 [file nutrients-14-01759-s001.zip]

Archive with 1 entries (1 files):
- nutrients-1656818-supplementary.pdf
